# Supplementary material for: Thermal Evaluation of Bone Drilling with a One-Drill Protocol
Source: Bioengineering (Basel). 2024 Oct 14;11(10):1022. doi: 10.3390/bioengineering11101022 (PMC11503996; doi:10.3390/bioengineering11101022)
Supplement: Supplementary file 1 [file bioengineering-11-01022-s001.zip]

Archive with 1 entries (1 files):
- One-Drill Osteotomy with 4.0mm diameter drill bit.mov
